# Supplementary material for: Using the fuzzy logic approach to extract the index of economic sanctions in the Islamic Republic of Iran
Source: MethodsX. 2021 Mar 10;8:101301. doi: 10.1016/j.mex.2021.101301 (PMC8374288; doi:10.1016/j.mex.2021.101301)
Supplement: Supplementary file 1 [file mmc1.xlsx]

## Sheet: GDP
	very low	low	medium	high	very high
1	7	7	1	0	0		Input 1: fuzzy number
2	0	4	8	3	0			GDP
3	0	0	0	15	0		1	1.51572	1.85889	2.15198
4	7	8	0	0	0		2	3.60582	4.66698	5.70402
5	0	0	1	9	5		3	6	7	8
6	0	0	2	12	1		4	1.44727	1.79665	2.09459
7	0	0	2	13	0		5	6.68512	7.44282	8.16228
8	3	9	3	0	0		6	5.83999	6.80598	7.75964
9	14	1	0	0	0		7	5.68424	6.6929	7.69895
10	9	6	0	0	0		8	2	2.66727	3.2875
11	0	0	1	2	12		9	1.04729	1.07599	1.09682
12	0	0	0	7	8		10	1.31951	1.55185	1.7411
13	0	0	2	2	11		11	8.07765	8.36896	8.62348
14	0	0	0	11	4		12	7.44846	8.00402	8.51866
15	0	0	11	4	0		13	7.65255	8.04736	8.3935
16	0	0	2	13	0		14	6.68512	7.4852	8.25526
17	0	0	0	11	4		15	4.45674	5.46937	6.47841
							16	5.68424	6.6929	7.69895
							17	6.68512	7.4852	8.25526

## Sheet: Inflation
	very low	low	medium	high	very high		Input 2: fuzzy number
1	0	0	5	9	1		Inflation
2	5	9	1	0	0		1	5.3851	6.36304	7.32578
3	0	0	0	14	1		2	1.66248	2.15214	2.58888
4	6	9	0	0	0		3	6.1644	7.11827	8.06306
5	4	8	3	0	0		4	1.51572	1.93318	2.2974
6	0	0	0	13	2		5	1.90968	2.4789	2.99729
7	0	0	0	4	11		6	6.3333	7.23853	8.12663
8	0	10	5	0	0		7	8.07765	8.41661	8.72171
9	0	1	12	2	0		8	2.51984	3.55689	4.57886
10	0	0	2	8	5		9	4.03153	5.05433	6.06835
11	0	0	1	13	1		10	6.50683	7.27773	8.00723
12	0	0	0	15	0		11	6	6.96037	7.9099
13	0	0	0	2	13		12	6	7	8
14	0	0	0	0	15		13	8.52636	8.70342	8.85976
15	0	0	0	7	8		14	9	9	9
16	0	0	0	14	1		15	7.44846	8.00402	8.51866
17	0	0	0	12	3		16	6.1644	7.11827	8.06306
							17	6.50683	7.36083	8.19069

## Sheet: unemployment
	very low	low	medium	high	very high		Input 3: fuzzy number
1	11	2	2	0	0			unemployment
2	13	1	1	0	0		1	1.31951	1.43487	1.52767
3	13	2	0	0	0		2	1.1487	1.19786	1.23599
4	11	3	1	0	0		3	1.09682	1.15775	1.20303
5	4	10	1	0	0		4	1.25992	1.38683	1.48692
6	11	4	0	0	0		5	1.7411	2.31568	2.83955
7	14	1	0	0	0		6	1.20303	1.34039	1.44727
8	0	0	2	11	2		7	1.04729	1.07599	1.09682
9	0	0	1	13	0		8	6	6.92097	7.82081
10	0	15	0	0	0		9	5.18245	6.01196	6.83211
11	0	0	2	2	11		10	2	3	4
12	0	0	0	1	14		11	7.65255	8.04736	8.3935
13	0	0	0	12	3		12	8.75998	8.85047	8.92961
14	0	0	0	14	1		13	6.50683	7.36083	8.19069
15	0	0	9	6	0		14	6.1644	7.11827	8.06306
16	0	0	0	3	12		15	4.70432	5.72033	6.73173
17	0	0	0	15	0		16	8.29897	8.55881	8.79047
							17	6	7	8

## Sheet: result
	Output Data: Sanction Index							Sanction Index Data
		Low	Medium	High	Fuzzy Data			year	Sanction Index	year	Sanction Index	year	Sanction Index
	1	1.42	1.84	6.35	3.21			1979	3.21161	1993	4.33144	2007	5.86018
	2	1.19	2.13	4.66	2.66			1980	2.9383	1994	4.5954	2008	7.78421
	3	1.15	7	7.11	5.08			1981	2.66499	1995	5.12331	2009	7.86567
	4	1.38	1.78	1.91	1.69			1982	3.27123	1996	5.39147	2010	7.94714
	5	2.3	2.46	7.43	4.06			1983	3.87747	1997	4.37477	2011	7.98828
	6	1.33	6.8	7.23	5.12			1984	5.08995	1998	4.29239	2012	8.02941
	7	1.07	6.69	8.4	5.39			1985	4.24111	1999	4.21002	2013	7.86456
	8	2.65	3.55	6.91	4.37			1986	3.39227	2000	4.12764	2014	6.39382
	9	1.07	5.05	6	4.04			1987	1.6946	2001	4.04526	2015	6.6587
	10	1.54	3	7.26	3.93			1988	1.99121	2002	4.01798	2016	6.92358
	11	6.95	8.03	8.35	7.78			1989	2.28782	2003	3.99071	2017	7.18846
	12	7	7.99	8.84	7.94			1990	2.88104	2004	3.97707	2018	7.45334
	13	7.35	8.03	8.69	8.02			1991	3.47426	2005	3.96343	2019	7.2775
	14	7.11	7.47	9	7.86			1992	4.06749	2006	3.93615
	15	5.46	5.71	7.99	6.39
	16	6.69	7.11	8.55	7.45
	17	7	7.35	7.47	7.27
